# Supplementary material for: Impact of Preoperative Nutritional Status on Postoperative Outcomes of Total Hip and Knee Arthroplasty: A Scoping Review
Source: Medicina (Kaunas). 2026 May 14;62(5):958. doi: 10.3390/medicina62050958 (PMC13209063; doi:10.3390/medicina62050958)
Supplement: Supplementary file 1 [file medicina-62-00958-s001.zip]

Archive with 1 entries (1 files):
- medicina-4265702-supplementary.pdf
